# Supplementary material for: Development of a Layer-by-Layer Zein/CMCS Microcapsule Platform for Bacteriophage Delivery: A Proof-of-Concept Study Using a Model Phage in Sea Bass
Source: Foods. 2026 Mar 16;15(6):1032. doi: 10.3390/foods15061032 (PMC13024753; doi:10.3390/foods15061032)
Supplement: Supplementary file 1 [file foods-15-01032-s001.zip]

Archive with 3 entries (3 files):
- Data S1 Original 16S rDNA sequence file (FB06_16S_C10772).txt
- Figure S1 Phylogenetic tree (Development tree) of the bacterial strains.png
- Figure S2 Sequence alignment and accession number identification .png
